# Supplementary material for: Key Factors in Enhancing Pseudocapacitive Properties of PANI-InOx Hybrid Thin Films Prepared by Sequential Infiltration Synthesis
Source: Polymers (Basel). 2023 Jun 8;15(12):2616. doi: 10.3390/polym15122616 (PMC10300785; doi:10.3390/polym15122616)
Supplement: Supplementary file 1 [file polymers-15-02616-s001.zip]

Archive with 1 entries (1 files):
- polymers-2419154-supplementary.pdf
